# Supplementary material for: Environmental and sociodemographic risk factors associated with environmentally transmitted zoonoses hospitalisations in Queensland, Australia
Source: One Health. 2020 Dec 17;12:100206. doi: 10.1016/j.onehlt.2020.100206 (PMC7847943; doi:10.1016/j.onehlt.2020.100206)
Supplement: Supplementary file 2 — Supplementary material 2 [file mmc2.zip]

Archive with 1 entries (1 files):
- mmc2.html
